# Supplementary material for: ce‐Subpathway: Identification of ceRNA‐mediated subpathways via joint power of ceRNAs and pathway topologies
Source: J Cell Mol Med. 2018 Nov 12;23(2):967–84. doi: 10.1111/jcmm.13997 (PMC6349186; doi:10.1111/jcmm.13997)
Supplement: Supplementary file 1 [file JCMM-23-967-s001.xls]

## Sheet: Read me
Supplementary Table S1. All the significant ceRNA-mediated functional subpathways along with their ce-scores.
The subpathways in PAH and MI datasets are displayed in the corresponding sheet, respectively:
PAH-related subpathways: All the significant ceRNA-mediated functional subpathways along with their ce-scores in the pulmonary arterial hypertension dataset.
MI-related subpathways: All the significant ceRNA-mediated functional subpathways along with their ce-scores in the myocardial infarction dataset.
Subpathways in red are uniquely identified by ce-Subpathway, but not by the other four non-ceRNA-mediated pathway/subpathway identification methods.
Each row represents a ceRNA interaction pair in the corresponding subpathway. The meaning of each column is as follows:
ceRNA i, ceRNA j--The ceRNA interaction pair between key node i and j.
Pcc value--The Pearson correlation coefficient (Pcc) of the ceRNA interaction pair.
pDE*pcor--The result of multiplying FDR adjusted p-values by p-value of Pcc.
the shortest path--The shortest path between key node i and j in any one pathway.
ce-score--The ce-scores computed by the ce-Subpathway method.

## Sheet: PAH-related subpathways
path:04010_2	MAPK signaling pathway
ceRNA i	ceRNA j	Pcc value	pDE*pcor	the shortest path	ce-score
ELK4	DUSP1	0.774561	1e-40	2	0.860491
MKNK2	DUSP2	0.504796	3.55e-09	2	0.707859
MAP3K1	MKNK2	0.889714	1e-30	3	0.769751
MAP3K1	CRK	0.806484	1e-30	2	0.839911
CRK	HSPA6	0.760499	1e-30	2	0.839911
MAPK9	DUSP1	0.673362	1e-30	1	0.916467
MAPK9	AKT3	0.574934	5.33e-12	2	0.745102
MAPK9	HSPA6	0.52358	7.18e-10	1	0.847681
ATF2	HSPA8	0.726136	1e-40	4	0.740444
HSPA8	DUSP2	0.260017	3.97e-13	2	0.756351
AKT1	HSPA6	0.581113	2.79e-22	3	0.732494
ZAK	HSPA8	0.750645	1e-30	3	0.769751
MAP3K11	HSPA6	0.700493	1e-30	3	0.769751
ELK4	DUSP1	0.774561	1e-40	2	0.860491
DUSP3	MAPKAPK5	0.620411	3.2e-24	2	0.820121
RPS6KA5	ATF2	0.65835	2.22e-16	2	0.781824
MAP3K7	RPS6KA5	0.848872	1e-30	3	0.769751
PPM1A	MAP3K7	0.688434	1e-30	2	0.839911
path:04510_12	Focal adhesion
ceRNA i	ceRNA j	Pcc value	pDE*pcor	the shortest path	ce-score
PIK3CA	PDGFD	0.517035	1.27e-09	2	0.714884
MAPK9	PIK3CA	0.857596	1e-30	3	0.769751
MAPK9	CCND2	0.908333	1e-30	2	0.839911
RAP1A	MAPK9	0.740773	1e-30	1	0.916467
RAP1A	PAK2	0.781242	1e-30	3	0.769751
path:04110_5	Cell cycle
ceRNA i	ceRNA j	Pcc value	pDE*pcor	the shortest path	ce-score
RBL2	CUL1	0.841847	1e-30	3	0.769751
RBL2	CDK2	0.857634	1e-30	3	0.769751
RBL2	CDK2	0.857634	1e-30	3	0.769751
RBL2	E2F3	0.813064	1e-30	3	0.769751
CDK2	MCM3	0.810731	1e-30	3	0.769751
CDK2	CCND2	0.84818	1e-30	2	0.839911
CDK2	CCND2	0.84818	1e-30	2	0.839911
CCND2	E2F5	0.662831	1e-30	2	0.839911
path:04722_2	Neurotrophin signaling pathway
ceRNA i	ceRNA j	Pcc value	pDE*pcor	the shortest path	ce-score
RPS6KA5	PIK3CA	0.78399	1e-30	3	0.769751
MAPK9	PIK3CA	0.857596	1e-30	3	0.769751
PIK3CA	IRAK4	0.857742	1e-30	2	0.839911
RPS6KA3	RPS6KA5	0.820608	1e-30	2	0.839911
MAPK9	IRAK4	0.915147	1e-30	3	0.769751
AKT1	IRAK4	0.892916	1e-30	3	0.769751
IRAK2	PRDM4	0.66687	1e-30	2	0.839911
RPS6KA3	SOS1	0.565884	1.35e-11	2	0.740665
path:04910_2	Insulin signaling pathway
ceRNA i	ceRNA j	Pcc value	pDE*pcor	the shortest path	ce-score
MAPK9	PIK3CA	0.857596	1e-30	2	0.839911
MAPK9	PRKCZ	0.742446	1e-30	3	0.769751
IRS2	SOCS2	0.562207	1.94e-11	2	0.738868
PDE3B	PIK3CA	0.719439	1e-30	3	0.769751
RHEB	PIK3CD	0.835713	1e-30	2	0.839911
PIK3CA	PRKCZ	0.704932	1e-30	1	0.916467
path:04210_9	Apoptosis
ceRNA i	ceRNA j	Pcc value	pDE*pcor	the shortest path	ce-score
CASP3	FAS	0.692872	1e-30	3	0.769751
CASP8	IRAK4	0.836627	1e-30	3	0.769751
AKT1	IRAK4	0.892916	1e-30	3	0.769751
MAP3K14	IRAK4	0.789767	1e-30	1	0.916467
MAP3K14	PIK3CA	0.741788	1e-30	3	0.769751
path:04062_6	Chemokine signaling pathway
ceRNA i	ceRNA j	Pcc value	pDE*pcor	the shortest path	ce-score
GNB5	PIK3CA	0.523055	7.52e-10	1	0.847508
TIAM1	PIK3CA	0.66864	1e-30	3	0.769751
AKT1	GNB5	0.526454	5.57e-10	2	0.720153
RAP1A	TIAM1	0.737373	1e-30	2	0.839911
RAP1A	WASL	0.684127	1e-30	2	0.839911
path:04720_3	Long-term potentiation
ceRNA i	ceRNA j	Pcc value	pDE*pcor	the shortest path	ce-score
PPP3R1	EP300	0.8378	1e-30	3	0.769751
CREBBP	CALM2	0.792347	1e-30	2	0.839911
RPS6KA3	CALM1	0.839953	1e-30	3	0.769751
RAP1B	CALM2	0.859658	1e-30	3	0.769751
PPP3R1	PRKACB	0.606993	1.58e-13	2	0.759993
PPP3CB	RAP1B	0.82491	1e-30	3	0.769751
ITPR1	PRKACB	0.712133	1e-30	3	0.769751
path:04070_1	Phosphatidylinositol signaling system
ceRNA i	ceRNA j	Pcc value	pDE*pcor	the shortest path	ce-score
ITPR1	PTEN	0.847129	1e-30	3	0.769751
ITPR1	PTEN	0.847129	1e-30	3	0.769751
ITPR1	PIK3CA	0.815033	1e-30	2	0.839911
ITPR1	PIP5K1B	0.543597	1.17e-10	2	0.729353
ITPR1	PIK3R1	0.706282	1e-30	3	0.769751
ITPR1	PIK3R1	0.706282	1e-30	3	0.769751
SYNJ1	ITPR1	0.798806	1e-30	2	0.839911
ITPR1	ITPKB	0.800028	1e-30	1	0.916467
ITPR1	PTEN	0.847129	1e-30	2	0.839911
ITPKB	PIK3CA	0.761956	1e-30	2	0.839911
OCRL	ITPKB	0.624733	1.89e-14	2	0.767775
PIP4K2A	ITPKB	0.545324	9.96e-11	2	0.73025
path:04630_2	Jak-STAT signaling pathway
ceRNA i	ceRNA j	Pcc value	pDE*pcor	the shortest path	ce-score
SOS1	SPRED1	0.481361	2.28e-08	1	0.832857
SOS1	CCND1	0.358332	5.45e-05	1	0.772269
CCND2	SOCS5	0.616477	5.15e-14	2	0.7642
SOCS4	STAT3	0.827611	1e-30	1	0.916467
path:04930_1	Type II diabetes mellitus
ceRNA i	ceRNA j	Pcc value	pDE*pcor	the shortest path	ce-score
MAPK9	PIK3CA	0.857596	1e-30	2	0.839911
PIK3CA	TNF	0.603791	2.29e-13	2	0.758548
IRS2	SOCS2	0.562207	1.94e-11	1	0.859574
path:04110_3	Cell cycle
ceRNA i	ceRNA j	Pcc value	pDE*pcor	the shortest path	ce-score
STAG1	CDC23	0.802933	1e-30	3	0.769751
YWHAQ	CDC23	0.816114	1e-30	3	0.769751
path:04310_20	Wnt signaling pathway
ceRNA i	ceRNA j	Pcc value	pDE*pcor	the shortest path	ce-score
EP300	JUN	0.328094	2.39e-14	2	0.766954
SMAD4	LEF1	0.640853	2.44e-15	1	0.880105
CREBBP	TCF7L2	0.517457	1.22e-09	1	0.845664
FBXW11	EP300	0.847946	1e-30	3	0.769751
path:00562_1	Inositol phosphate metabolism
ceRNA i	ceRNA j	Pcc value	pDE*pcor	the shortest path	ce-score
PIP4K2A	ITPKB	0.545324	9.96e-11	2	0.73025
OCRL	ITPKB	0.624733	1.89e-14	2	0.767775
ITPKB	PIK3CA	0.761956	1e-30	2	0.839911
path:04630_6	Jak-STAT signaling pathway
ceRNA i	ceRNA j	Pcc value	pDE*pcor	the shortest path	ce-score
SOCS4	STAT3	0.827611	1e-30	1	0.916467
PIK3CA	IRF9	0.715271	1e-30	3	0.769751
IL6ST	PIK3CA	0.759992	1e-30	2	0.839911
EP300	IFNAR2	0.848251	1e-30	3	0.769751
path:04810_5	Regulation of actin cytoskeleton
ceRNA i	ceRNA j	Pcc value	pDE*pcor	the shortest path	ce-score
ARHGEF7	WASL	0.819147	1e-30	3	0.769751
IQGAP2	WASL	0.761168	1e-30	2	0.839911
IQGAP2	ROCK1	0.828768	1e-30	3	0.769751
MSN	RHOA	0.930385	1e-30	3	0.769751
ROCK1	VCL	0.657373	2.22e-16	2	0.781824
PPP1R12A	ROCK1	0.906059	1e-30	1	0.916467
path:04350_21	TGF-beta signaling pathway
ceRNA i	ceRNA j	Pcc value	pDE*pcor	the shortest path	ce-score
TGFBR2	ROCK1	0.770394	1e-30	2	0.839911
TGFBR2	SMAD7	0.591332	9.25e-13	2	0.752861
SMAD7	TNF	0.467484	6.45e-08	1	0.827468
SMAD5	SMAD7	0.328817	2.31e-14	1	0.875826
path:04620_14	Toll-like receptor signaling pathway
ceRNA i	ceRNA j	Pcc value	pDE*pcor	the shortest path	ce-score
MAP3K7	IRAK4	0.875881	1e-30	2	0.839911
CASP8	IRAK4	0.836627	1e-30	3	0.769751
path:04150_3	mTOR signaling pathway
ceRNA i	ceRNA j	Pcc value	pDE*pcor	the shortest path	ce-score
ULK1	PIK3CA	0.828065	1e-30	3	0.769751
HIF1A	PIK3CA	0.766728	1e-30	3	0.769751
RHEB	PIK3CD	0.835713	1e-30	3	0.769751
path:04810_19	Regulation of actin cytoskeleton
ceRNA i	ceRNA j	Pcc value	pDE*pcor	the shortest path	ce-score
TIAM1	PIK3CA	0.66864	1e-30	1	0.916467
CRK	TIAM1	0.678088	1e-30	3	0.769751
path:04114_1	Oocyte meiosis
ceRNA i	ceRNA j	Pcc value	pDE*pcor	the shortest path	ce-score
RPS6KA3	ANAPC13	0.820862	1e-30	3	0.769751
PPP2R1B	RPS6KA3	0.816229	1e-30	3	0.769751
SLK	RPS6KA3	0.835587	1e-30	3	0.769751
PPP3R1	CDC23	0.731751	1e-30	1	0.916467
FBXW11	PPP3CA	0.877794	1e-30	3	0.769751
PPP2R1B	PPP3R1	0.726213	1e-30	3	0.769751
PPP2R1B	CAMK2D	0.735875	1e-30	2	0.839911
path:04670_7	Leukocyte transendothelial migration
ceRNA i	ceRNA j	Pcc value	pDE*pcor	the shortest path	ce-score
RAP1A	PIK3CA	0.696026	1e-30	3	0.769751
RAP1A	RAPGEF4	0.32212	0.000314488	1	0.746395
RAP1A	PIK3CA	0.696026	1e-30	3	0.769751
path:00230_8	Purine metabolism
ceRNA i	ceRNA j	Pcc value	pDE*pcor	the shortest path	ce-score
PDE7A	POLR3K	0.526977	5.32e-10	2	0.720438
AK2	PDE8A	0.855209	1.66e-36	1	0.923494
AK2	PDE8A	0.855209	1.66e-36	3	0.787594
ADCY9	NME4	0.422851	1.35e-06	1	0.808067
POLR3D	NME6	0.490317	1.14e-08	1	0.836178
AK2	PDE8A	0.855209	1e-30	3	0.769751
PDE7A	POLR3K	0.526977	5.32e-10	2	0.720438
GUCY1B3	POLR1D	0.327645	0.000243998	1	0.750693
POLR3D	NME6	0.490317	1.14e-08	1	0.836178
ADCY9	NME4	0.422851	1.35e-06	1	0.808067
path:04115_5	p53 signaling pathway
ceRNA i	ceRNA j	Pcc value	pDE*pcor	the shortest path	ce-score
CDK2	CCND2	0.84818	1e-30	2	0.839911
ZMAT3	CCND2	0.893338	1e-30	3	0.769751
path:04020_1	Calcium signaling pathway
ceRNA i	ceRNA j	Pcc value	pDE*pcor	the shortest path	ce-score
CAMK2D	ITPKB	0.744287	1e-30	2	0.839911
ITPKB	P2RX4	0.742157	1e-30	1	0.916467
ITPR1	ITPKB	0.800028	1e-30	1	0.916467
CAMK2D	P2RX4	0.678073	1e-30	2	0.839911
VDAC1	P2RX4	0.853307	1e-30	1	0.916467
PRKACB	P2RX4	0.669837	1e-30	3	0.769751
ITPR1	PHKA1	0.562203	1.95e-11	2	0.738842
ITPR1	PRKACB	0.712133	1e-30	3	0.769751
ATP2A2	ADCY9	0.750994	1e-30	3	0.769751
path:04664_4	Fc epsilon RI signaling pathway
ceRNA i	ceRNA j	Pcc value	pDE*pcor	the shortest path	ce-score
PIK3CA	TNF	0.603791	2.29e-13	1	0.870946
MAP2K4	PIK3R3	0.566471	1.27e-11	2	0.740964
MAPK9	PIK3CA	0.857596	1e-30	3	0.769751
path:04510_10	Focal adhesion
ceRNA i	ceRNA j	Pcc value	pDE*pcor	the shortest path	ce-score
CRKL	VCL	0.679427	1e-30	3	0.769751
CRKL	TLN1	0.794032	1e-30	3	0.769751
path:04621_1	NOD-like receptor signaling pathway
ceRNA i	ceRNA j	Pcc value	pDE*pcor	the shortest path	ce-score
NOD1	MAP3K7	0.690209	1e-30	2	0.839911
NOD1	CASP8	0.64248	2e-15	2	0.775213
MAPK9	NOD1	0.733463	1e-30	3	0.769751
MAP3K7	ERBB2IP	0.84549	1e-30	3	0.769751
path:00020_2	Citrate cycle (TCA cycle)
ceRNA i	ceRNA j	Pcc value	pDE*pcor	the shortest path	ce-score
SUCLG2	IDH2	0.858856	3.14e-34	2	0.84814
SUCLG2	IDH2	0.858856	3.14e-34	3	0.781091
SUCLG2	IDH2	0.858856	1e-30	2	0.839911
SUCLG2	IDH2	0.858856	1e-30	3	0.769751
path:04010_12	MAPK signaling pathway
ceRNA i	ceRNA j	Pcc value	pDE*pcor	the shortest path	ce-score
RAP1A	RASA1	0.748501	1e-30	3	0.769751
RAP1A	RRAS2	0.627891	1.29e-14	2	0.769094
RAP1B	MAP3K8	0.716626	1e-30	3	0.769751
path:00564_13	Glycerophospholipid metabolism
ceRNA i	ceRNA j	Pcc value	pDE*pcor	the shortest path	ce-score
GPAM	GPD2	0.479745	2.58e-08	1	0.832243
CDS2	GPAM	0.713814	1e-30	2	0.839911
AGPAT6	PGS1	0.703419	1e-30	3	0.769751
LYPLA2	PGS1	0.776072	1e-30	3	0.769751
PLA2G15	PGS1	0.804348	1e-30	3	0.769751

## Sheet: MI-related subpathways
path:04010_2	MAPK signaling pathway
ceRNA i	ceRNA j	Pcc value	pDE*pcor	the shortest path	ce-score
AKT3	DUSP22	0.576143	4.39e-20	5	0.577374
MAP3K8	DUSP10	0.268652	7.17e-13	3	0.654628
MKNK2	DUSP2	0.421521	1.39e-05	2	0.620495
MAP3K1	RASA1	0.688469	3.55e-15	4	0.598122
TGFBR2	MAP3K1	0.683665	6.22e-15	4	0.595288
MAP3K1	CRK	0.481908	4.41e-07	2	0.66577
MAP3K1	MKNK2	0.742791	1e-30	3	0.769751
AKT3	DUSP22	0.576143	4.39e-20	3	0.719241
MAPK9	AKT3	0.599223	5.66e-11	2	0.733326
RPS6KA3	AKT3	0.726125	1e-30	5	0.646523
MKNK2	HSPA8	0.870446	1e-30	6	0.592517
RAP1A	RASA1	0.61487	1.28e-11	3	0.637767
PRKACB	RASA1	0.82458	1e-30	3	0.769751
RAPGEF2	RASA1	0.463894	1.32e-06	2	0.653245
PPM1A	RASA1	0.768934	1e-30	6	0.592517
RPS6KA3	RASA1	0.826393	1e-30	5	0.646523
MAP3K5	TGFBR2	0.561806	1.45e-09	2	0.714008
TGFBR2	FAS	0.576767	4.16e-10	2	0.721948
ELK4	MAPK9	0.517606	4.11e-08	3	0.571513
MAPK9	DUSP1	0.210301	0.0366792	1	0.572082
RPS6KA3	MAPK9	0.733251	1e-30	5	0.646523
HSPA6	DUSP2	0.224694	2.54e-12	2	0.748484
RPS6KA3	ELK4	0.636681	1.41e-12	2	0.75106
RAPGEF2	PRKACB	0.357764	0.000277327	1	0.748552
PPM1A	MAP2K1	0.64173	8.23e-13	3	0.653879
PPM1A	ATF2	0.534929	1.17e-08	3	0.584397
PPM1A	MAP3K7	0.450737	2.85e-06	2	0.643522
RPS6KA4	ELK4	0.547876	4.38e-09	2	0.706356
RPS6KA5	ATF2	0.449359	3.08e-06	2	0.642494
MAP3K7	RPS6KA5	0.592268	1.07e-10	3	0.623522
path:04722_6	Neurotrophin signaling pathway
ceRNA i	ceRNA j	Pcc value	pDE*pcor	the shortest path	ce-score
RPS6KA3	AKT3	0.726125	1e-30	3	0.769751
MAP3K3	AKT3	0.648803	3.81e-13	3	0.658009
AKT3	SH2B3	0.655112	1.89e-13	4	0.576534
AKT1	IRAK4	0.532473	1.41e-08	3	0.582561
RPS6KA3	SOS1	0.564673	1.15e-09	2	0.715535
RPS6KA3	RPS6KA5	0.530494	1.63e-08	2	0.696374
RPS6KA3	MAPK9	0.733251	1e-30	5	0.646523
RPS6KA3	PRDM4	0.693579	1.78e-15	4	0.601523
RPS6KA3	CALM1	0.737736	1e-30	6	0.592517
SOS1	RPS6KA5	0.646158	5.1e-13	3	0.656463
RAP1B	CALM2	0.893787	1e-30	6	0.592517
YWHAQ	CALM1	0.90239	1e-30	6	0.592517
MAP3K1	YWHAZ	0.883973	1e-30	4	0.705451
JUN	CDC42	0.605216	3.24e-21	4	0.652886
path:04510_1	Focal adhesion
ceRNA i	ceRNA j	Pcc value	pDE*pcor	the shortest path	ce-score
ITGA2	ITGB8	0.525482	2.34e-08	2	0.693437
ITGB3	LAMA1	0.352394	0.000347271	1	0.744654
ITGB8	FLT1	0.497012	1.67e-07	2	0.675763
MET	VEGFC	0.452025	2.64e-06	1	0.802825
MET	VAV2	0.527318	2.05e-08	2	0.694522
path:04630_5	Jak-STAT signaling pathway
ceRNA i	ceRNA j	Pcc value	pDE*pcor	the shortest path	ce-score
IL6ST	PIK3CA	0.452504	2.57e-06	2	0.644878
IL6ST	SOCS3	0.541452	7.17e-09	1	0.838292
EP300	IFNAR2	0.665699	5.6e-14	3	0.667651
SOCS4	STAT3	0.410767	2.41e-05	1	0.781882
path:04062_1	Chemokine signaling pathway
ceRNA i	ceRNA j	Pcc value	pDE*pcor	the shortest path	ce-score
CCR7	GNG5	0.52856	1.87e-08	2	0.695268
AKT1	GNB5	0.584904	2.05e-10	2	0.726155
path:04720_2	Long-term potentiation
ceRNA i	ceRNA j	Pcc value	pDE*pcor	the shortest path	ce-score
PPP3R1	EP300	0.690597	2.66e-15	3	0.681352
EP300	RAP1B	0.790488	1e-30	5	0.646523
RPS6KA3	CALM1	0.737736	1e-30	3	0.769751
RAP1B	CALM2	0.893787	1e-30	3	0.769751
PPP3R1	PRKACB	0.598189	6.22e-11	2	0.73282
PPP3CB	RAP1B	0.735325	1e-30	3	0.769751
ITPR1	PRKACB	0.569905	7.42e-10	3	0.608847
path:04110_4	Cell cycle
ceRNA i	ceRNA j	Pcc value	pDE*pcor	the shortest path	ce-score
RBL2	CUL1	0.643902	6.51e-13	3	0.655153
RBL2	E2F3	0.672024	2.62e-14	3	0.67124
path:04114_1	Oocyte meiosis
ceRNA i	ceRNA j	Pcc value	pDE*pcor	the shortest path	ce-score
RPS6KA3	ANAPC13	0.521284	3.16e-08	3	0.574314
RPS6KA3	CALM1	0.737736	1e-30	5	0.646523
RPS6KA3	YWHAQ	0.691254	2.22e-15	4	0.600445
SLK	RPS6KA3	0.769446	1e-30	3	0.769751
CCNE2	CDC23	0.268488	0.0072093	1	0.6645
PPP3R1	CDC23	0.505776	9.29e-08	1	0.825449
CDC27	PPP2R5C	0.685816	4.88e-15	4	0.596522
path:04510_2	Focal adhesion
ceRNA i	ceRNA j	Pcc value	pDE*pcor	the shortest path	ce-score
JUN	CDC42	0.605216	3.24e-21	4	0.652886
MAPK9	AKT3	0.599223	5.66e-11	3	0.62798
RAP1A	MAPK9	0.504767	9.95e-08	1	0.825061
RAP1B	PTEN	0.735381	1e-30	5	0.646523
PPP1R12A	PTEN	0.736778	1e-30	5	0.646523
PPP1R12A	ROCK1	0.799619	1e-30	1	0.916467
ROCK1	VCL	0.515852	4.64e-08	3	0.5702
path:04350_2	TGF-beta signaling pathway
ceRNA i	ceRNA j	Pcc value	pDE*pcor	the shortest path	ce-score
RBL2	CUL1	0.643902	6.51e-13	3	0.655153
SMAD7	CUL1	0.374872	0.000131864	2	0.57801
SMAD7	TNF	0.354917	0.000312602	1	0.7465
path:00230_1	Purine metabolism
ceRNA i	ceRNA j	Pcc value	pDE*pcor	the shortest path	ce-score
PDE7A	RRM2	0.370435	0.000160545	2	0.573546
AK2	PDE3B	0.677821	1.29e-14	3	0.67448
PDE7B	GDA	0.550986	3.43e-09	2	0.708103
POLE3	PDE4D	0.547827	4.39e-09	3	0.593636
POLE3	PDE4D	0.547827	4.39e-09	3	0.593636
PDE7A	RRM2	0.370435	0.000160545	2	0.573546
AK2	PDE3B	0.677821	1.29e-14	1	0.87698
AK2	PDE3B	0.677821	1.29e-14	3	0.67448
path:04010_3	MAPK signaling pathway
ceRNA i	ceRNA j	Pcc value	pDE*pcor	the shortest path	ce-score
PPM1B	MAP4K4	0.725591	1e-30	4	0.705451
MAP4K4	MAP4K3	0.392939	5.74e-05	2	0.595388
path:04210_16	Apoptosis
ceRNA i	ceRNA j	Pcc value	pDE*pcor	the shortest path	ce-score
PRKAR1A	AKT3	0.585332	1.98e-10	2	0.726357
AKT1	IRAK4	0.532473	1.41e-08	3	0.582561
MAP3K14	IRAK4	0.466607	1.13e-06	1	0.809389
path:04070_6	Phosphatidylinositol signaling system
ceRNA i	ceRNA j	Pcc value	pDE*pcor	the shortest path	ce-score
ITPR1	PIK3R1	0.480227	4.9e-07	2	0.664627
ITPR1	PIKFYVE	0.65812	1.34e-13	4	0.578551
SYNJ1	ITPR1	0.574401	5.09e-10	2	0.720711
ITPR1	ITPKB	0.562365	1.38e-09	1	0.845184
ITPR1	PTEN	0.402413	3.64e-05	2	0.604009
ITPKB	PIK3CA	0.503653	1.07e-07	2	0.680044
PIP4K2A	ITPKB	0.613298	1.5e-11	2	0.740147
path:04660_9	T cell receptor signaling pathway
ceRNA i	ceRNA j	Pcc value	pDE*pcor	the shortest path	ce-score
AKT1	MALT1	0.676723	1.49e-14	4	0.590744
path:04912_3	GnRH signaling pathway
ceRNA i	ceRNA j	Pcc value	pDE*pcor	the shortest path	ce-score
JUN	CDC42	0.605216	3.24e-21	4	0.652886
path:04650_13	Natural killer cell mediated cytotoxicity
ceRNA i	ceRNA j	Pcc value	pDE*pcor	the shortest path	ce-score
SOS1	CD48	0.671669	2.75e-14	4	0.587457
path:04010_32	MAPK signaling pathway
ceRNA i	ceRNA j	Pcc value	pDE*pcor	the shortest path	ce-score
JUN	CDC42	0.605216	3.24e-21	4	0.652886
path:04670_12	Leukocyte transendothelial migration
ceRNA i	ceRNA j	Pcc value	pDE*pcor	the shortest path	ce-score
MSN	RHOA	0.656622	1.59e-13	2	0.759968
MSN	RHOA	0.656622	1.59e-13	4	0.577552
MSN	RHOA	0.656622	1.59e-13	4	0.577552
path:04020_1	Calcium signaling pathway
ceRNA i	ceRNA j	Pcc value	pDE*pcor	the shortest path	ce-score
CAMK2D	ITPKB	0.683141	6.66e-15	2	0.771323
ITPKB	P2RX4	0.473185	7.57e-07	1	0.812266
ITPR1	ITPKB	0.562365	1.38e-09	1	0.845184
CAMK2D	P2RX4	0.498231	1.54e-07	2	0.676556
ITPR1	PRKACB	0.569905	7.42e-10	3	0.608847
path:00052_6	Galactose metabolism
ceRNA i	ceRNA j	Pcc value	pDE*pcor	the shortest path	ce-score
HK1	GLA	0.56914	7.91e-10	2	0.717948
HK1	GLA	0.56914	7.91e-10	2	0.717948
HK1	GLA	0.56914	7.91e-10	2	0.717948
HK1	GLA	0.56914	7.91e-10	2	0.717948
path:00051_5	Fructose and mannose metabolism
ceRNA i	ceRNA j	Pcc value	pDE*pcor	the shortest path	ce-score
ALDOC	GMPPA	0.64774	4.29e-13	4	0.571598
