# Supplementary material for: ce‐Subpathway: Identification of ceRNA‐mediated subpathways via joint power of ceRNAs and pathway topologies
Source: J Cell Mol Med. 2018 Nov 12;23(2):967–84. doi: 10.1111/jcmm.13997 (PMC6349186; doi:10.1111/jcmm.13997)
Supplement: Supplementary file 2 [file JCMM-23-967-s002.xls]

## Sheet: Read me
Supplementary Table S2. The significant pathway identification results of the different methods.
Each pathway identification result is displayed in the corresponding sheet:
ce-Subpathway(PAH): ce-Subpathway is applied to pulmonary arterial hypertension dataset.
ce-Subpathway(MI): ce-Subpathway is applied to myocardial infarction dataset.
Hypergeometric(PAH), GSEA(PAH), SPIA(PAH) and Subpathway-GM(PAH): Other methods are applied to pulmonary arterial hypertension dataset.
Hypergeometric(MI), GSEA(MI), SPIA(MI) and Subpathway-GM(MI): Other methods are applied to myocardial infarction dataset.
Each row of the ce-Subpathway result represents a significant subpathway. The meaning of each column is as follows:
pathwayId--The identifier of the subpathway.
pathwayName--The name of the corresponding pathway.
annMoleculeRatio--The ratio of the annotated molecules. For example,40/3316 means that 40 of 3316 molecules of interest are annotated to the subpathway.
annBgRatio--The ratio of the annotated molecules of the background. For example, 51/21796 means that 51 molecules in 21796 molecules of background are annotated to the subpathway.
fdr--Benjamini-Hochberg FDR adjusted p-value of the hypergeometric test.
reference (PMID)--The pubmed ID of the corresponding literature validation.
annMoleculeList--The molecules annotated to the subpathway.
Subpathways in red are uniquely identified by ce-Subpathway, but not by the other four non-ceRNA-mediated pathway/subpathway identification methods.

## Sheet: ce-Subpathway(PAH)
pathwayId	pathwayName	annMoleculeRatio	annBgRatio	fdr	reference (PMID)	annMoleculeList
path:04010_2	MAPK signaling pathway	40/3316	51/21796	0	27688788; 28055284	10000;11221;1386;1398;1399;1432;1843;1844;1845;1846;1847;1848;1849;1850;1852;2005;207;2872;3303;3304;3310;3312;4214;4296;51776;5494;5594;5595;5600;5601;5603;5608;56940;6416;6885;7157;80824;8550;8986;9252
path:04510_12	Focal adhesion	29/3316	53/21796	6.03e-10	22293597; 28077433; 27274622	10451;1950;2321;3480;3725;5058;5062;5154;5155;5156;5159;5290;5291;5293;5295;5601;56034;5604;56924;5879;5906;5908;595;7410;7422;7423;80310;8503;894
path:04110_5	Cell cycle	16/3316	21/21796	7.61e-09	27470556; 27581840; 26273643	1017;1019;1026;1869;1870;1871;1875;4172;5925;5933;5934;595;6500;8454;894;9978
path:04722_2	Neurotrophin signaling pathway	21/3316	34/21796	7.61e-09	24462831	10000;11108;207;3656;4893;51135;5290;5291;5293;5295;5594;5595;5601;6196;6197;6654;6655;7189;8503;8986;9252
path:04910_2	Insulin signaling pathway	18/3316	28/21796	3.33e-08	26254106; 25921925	10000;122809;207;3643;3667;5140;5290;5291;5293;5295;5590;5601;6009;8503;8651;8660;8835;9021
path:04210_9	Apoptosis	16/3316	25/21796	2e-07	28068653; 28036116	10000;1147;207;355;3556;3656;51135;5290;5291;5293;5295;836;841;8503;8772;9020
path:04062_6	Chemokine signaling pathway	20/3316	38/21796	3.37e-07	28393260; 28774332	10000;10681;207;2787;2788;2791;5290;5291;5293;5295;55970;5879;5906;5908;59345;7074;8503;8976;94235;998
path:04720_3	Long-term potentiation	20/3316	38/21796	3.37e-07	18704488	1387;2033;3708;3710;5530;5532;5533;5534;5567;5594;5595;5906;5908;6196;6197;801;805;814;815;817
path:04070_1	Phosphatidylinositol signaling system	20/3316	40/21796	9.24e-07	24084215; 23220709; 29074487	23236;3706;3707;3708;3710;4952;5290;5291;5293;5295;5305;5332;5333;5335;5336;5728;8395;8503;8867;8871
path:04630_2	Jak-STAT signaling pathway	13/3316	20/21796	1.85e-06	24058777; 24058763; 28393260	122809;161742;30837;595;6654;6655;6772;6774;8651;8835;894;9021;9655
path:04930_1	Type II diabetes mellitus	13/3316	20/21796	1.85e-06	16304314; 23348820	122809;3667;5290;5291;5293;5295;5601;7124;8503;8651;8660;8835;9021
path:04110_3	Cell cycle	15/3316	27/21796	3.81e-06	27470556; 27581840; 26273643	10274;10735;10971;25847;51434;7529;7531;7532;7533;7534;8697;8881;9700;994;996
path:04310_20	Wnt signaling pathway	9/3316	11/21796	4.32e-06	27188753; 26860892	1387;1499;2033;23291;3725;4089;51176;6932;6934
path:00562_1	Inositol phosphate metabolism	14/3316	25/21796	6.68e-06	9847264; 15838259; 23077657	23236;3706;3707;4952;5290;5291;5293;5305;5332;5333;5335;5336;8867;8871
path:04630_6	Jak-STAT signaling pathway	26/3316	69/21796	9.18e-06	24058777; 24058763; 28393260	10379;122809;1387;2033;2057;30837;3454;3455;3570;3572;3588;3717;5290;5291;5293;5295;53833;5618;58985;6772;6774;8503;8651;8835;9021;9655
path:04810_5	Regulation of actin cytoskeleton	17/3316	36/21796	1.15e-05	24283363; 19188659; 29473816	10788;387;4478;4659;5058;5062;5305;56924;5879;5962;6093;7414;7430;8395;8874;8976;998
path:04350_21	TGF-beta signaling pathway	9/3316	12/21796	1.2e-05	24956016; 18202349	387;4090;4091;4092;4093;6093;64750;7048;7124
path:04620_14	Toll-like receptor signaling pathway	6/3316	6/21796	2.19e-05	27418552; 26418144; 27712004	4615;51135;6885;7189;841;8772
path:04150_3	mTOR signaling pathway	10/3316	16/21796	3.67e-05	27258250; 26409044	25989;3091;5290;5291;5293;5295;5562;6009;8408;8503
path:04810_19	Regulation of actin cytoskeleton	11/3316	19/21796	3.71e-05	24283363; 19188659; 29473816	10451;1398;1399;5290;5291;5293;5295;5879;7074;7410;8503
path:04114_1	Oocyte meiosis	18/3316	43/21796	3.71e-05	20886366	23291;25847;51434;5515;5516;5519;5530;5532;5533;5534;6196;6197;815;817;8697;8881;9748;996
path:04670_7	Leukocyte transendothelial migration	10/3316	17/21796	6.64e-05	25909334; 25722443	11069;2773;3688;5290;5291;5293;5295;5906;5908;8503
path:00230_8	Purine metabolism	30/3316	95/21796	6.64e-05	24656288	10201;10622;109;11128;115;171568;204;26289;27115;272;2766;2982;2983;4832;4833;51082;5140;5142;5144;5150;5151;5152;5158;51728;5433;5439;6241;64425;661;8654
path:04115_5	p53 signaling pathway	6/3316	7/21796	0.000101144	27063355; 25290246	1017;1026;595;64393;7157;894
path:04020_1	Calcium signaling pathway	18/3316	51/21796	0.000411555	23300272; 15838259; 24770445; 23739180	109;115;2902;3706;3707;3708;3710;488;5025;5026;5255;5567;7416;801;805;814;815;817
path:04664_4	Fc epsilon RI signaling pathway	9/3316	17/21796	0.000411555	na	5290;5291;5293;5295;5601;5879;6416;7124;8503
path:04510_10	Focal adhesion	8/3316	15/21796	0.000808068	22293597; 28077433; 27274622	1398;1399;3688;3690;3693;3696;7094;7414
path:04621_1	NOD-like receptor signaling pathway	6/3316	9/21796	0.000808068	24736319	10392;55914;5601;6885;841;8767
path:00020_2	Citrate cycle (TCA cycle)	4/3316	5/21796	0.00269488	23964055; 24533144	3417;3418;8801;8803
path:04010_12	MAPK signaling pathway	6/3316	11/21796	0.00318084	27688788; 28055284	1326;22800;4893;5906;5908;5921
path:00564_13	Glycerophospholipid metabolism	9/3316	22/21796	0.00352723	26675529	11313;137964;23659;253558;2820;54947;57678;8760;9489

## Sheet: ce-Subpathway(MI)
pathwayId	pathwayName	annMoleculeRatio	annBgRatio	fdr	reference (PMID)	annMoleculeList
path:04010_2	MAPK signaling pathway	46/2229	77/21796	0	27538767; 23264165	10000;11221;1326;1386;1398;1399;1616;1843;1844;1846;1847;1848;1849;1850;1852;2005;207;22800;2872;3310;3312;355;4214;4217;5494;5566;5567;5594;5595;5600;5601;5604;56940;5906;5908;5921;6197;6416;6885;7046;7048;7157;80824;8986;9252;9693
path:04722_6	Neurotrophin signaling pathway	38/2229	68/21796	0	20122881; 23831387	10000;10019;10818;10971;11108;11213;1398;1399;207;2885;3667;3725;4214;4215;51135;5290;5291;5293;5295;5594;5595;5601;5906;5908;6197;6654;6655;7531;7532;7533;7534;801;805;8503;8660;8986;9252;998
path:04510_1	Focal adhesion	38/2229	101/21796	2.01043e-12	27825850; 26330161	10451;1277;1281;1282;1284;1288;22801;2321;2335;284217;3479;3480;3655;3672;3673;3676;3688;3690;3696;3908;3909;3912;3915;4233;5155;5290;5291;5293;5295;56034;5649;7057;7410;7422;7424;7450;80310;8503
path:04630_5	Jak-STAT signaling pathway	28/2229	68/21796	1.65844e-10	15723072; 23128561; 22749532	122809;1387;1438;1439;1441;149233;2033;3455;3459;3566;3570;3572;3588;3597;3717;5290;5291;5293;5295;5618;58985;6774;8503;8651;8835;9021;9180;9655
path:04062_1	Chemokine signaling pathway	21/2229	49/21796	1.67358e-08	26264282; 15322539; 29933226	10000;10663;10681;1233;1234;1236;207;2773;2787;2833;3577;3579;5290;5291;5293;5295;55970;59345;729230;7852;8503
path:04720_2	Long-term potentiation	18/2229	38/21796	2.38492e-08	15019859; 24361546	107;1387;2033;3708;5530;5532;5534;5566;5567;5594;5595;5906;5908;6197;801;805;814;817
path:04110_4	Cell cycle	10/2229	12/21796	2.38492e-08	18508765; 25904597	1019;1026;1869;1870;1871;5925;5933;5934;6500;8454
path:04114_1	Oocyte meiosis	21/2229	51/21796	2.50423e-08	na	10971;25847;5525;5527;5529;5530;5532;5534;6197;7531;7532;7533;7534;801;805;8697;8881;898;9134;9748;996
path:04510_2	Focal adhesion	19/2229	47/21796	1.63533e-07	27825850; 26330161	10000;10451;1398;1399;207;3725;387;4659;5058;5062;5601;5728;5906;5908;6093;7410;7414;9475;998
path:04350_2	TGF-beta signaling pathway	8/2229	9/21796	2.42044e-07	28446968; 27614871	4087;4089;4091;4092;5933;5934;7124;8454
path:00230_1	Purine metabolism	20/2229	72/21796	4.95105e-05	25015064	107;10714;204;271;27115;2982;5140;5141;5142;5144;5150;5151;5152;5158;54107;5425;56655;6241;953;9615
path:04010_3	MAPK signaling pathway	6/2229	8/21796	5.0995e-05	27538767; 23264165	1147;4214;5495;6885;8491;9448
path:04210_16	Apoptosis	9/2229	20/21796	0.000126263	28602551; 25304741	10000;11213;1147;207;51135;5566;5567;5573;9020
path:04070_6	Phosphatidylinositol signaling system	12/2229	34/21796	0.000134936	18679782; 11940366	200576;3707;3708;5290;5291;5293;5295;5305;5332;5728;8503;8867
path:04660_9	T cell receptor signaling pathway	5/2229	7/21796	0.000306094	27213032; 26646702	10000;10892;1326;207;9020
path:04912_3	GnRH signaling pathway	5/2229	8/21796	0.000703243	26264282	3725;4214;5601;6416;998
path:04650_13	Natural killer cell mediated cytotoxicity	4/2229	6/21796	0.00191765	26725916; 21388427	2885;6654;6655;962
path:04010_32	MAPK signaling pathway	5/2229	10/21796	0.00225574	27538767; 23264165	3725;4214;5601;6416;998
path:04670_12	Leukocyte transendothelial migration	5/2229	10/21796	0.00225574	23642836; 29845217	10451;3383;387;4478;7410
path:04020_1	Calcium signaling pathway	10/2229	36/21796	0.00306425	26067684; 29758552	3707;3708;5023;5025;5566;5567;801;805;814;817
path:00052_6	Galactose metabolism	3/2229	5/21796	0.0103553	26498380; 22803435	2717;3098;3101
path:00051_5	Fructose and mannose metabolism	4/2229	11/21796	0.0217086	na	226;230;29926;5214

## Sheet: Hypergeometric(PAH)
pathwayId	pathwayName	annMoleculeRatio	annBgRatio	fdr	reference (PMID)	annMoleculeList
path:03010	Ribosome	52/2567	90/21796	0	27275925	11224;2197;23521;25873;3921;4736;51187;6122;6124;6125;6129;6132;6133;6136;6137;6138;6139;6142;6143;6144;6146;6147;6152;6154;6155;6156;6157;6158;6161;6165;6167;6170;6175;6187;6188;6191;6193;6194;6201;6203;6204;6205;6207;6210;6218;6222;6224;6230;6233;6235;7311;9045
path:04620	Toll-like receptor signaling pathway	31/2567	100/21796	2.62064e-05	27418552; 26418144; 27712004	10000;10333;1432;1513;2353;3454;353376;3553;3569;3592;3627;3725;4792;51284;51311;5295;54106;54472;5594;5603;5608;5970;6772;7096;7097;7099;7100;7187;7189;8737;8772
path:05142	Chagas disease	30/2567	103/21796	0.000118594	19287904	10000;10333;1432;2353;3458;3553;356;3569;3592;3725;414062;4792;5295;54106;5516;5594;5603;5970;6348;6349;7043;7097;7099;713;7132;7189;8772;915;916;917
path:05140	Leishmaniasis	22/2567	72/21796	0.000814558	28393260	1378;1432;2209;2214;2215;2353;3458;3553;3592;3717;3725;4792;5594;5603;5777;5970;653361;6772;7043;7097;7099;7189
path:05322	Systemic lupus erythematosus	34/2567	138/21796	0.000814558	24851680	126961;2209;2214;2215;3012;3013;3017;3021;3458;55506;6737;713;8334;8336;8337;8339;8341;8343;8344;8345;8347;8348;8349;8350;8351;8357;8365;8367;8370;85236;8968;8969;940;94239
path:04660	T cell receptor signaling pathway	28/2567	105/21796	0.000814558	26203495	10000;1432;1493;2353;2932;29851;3458;3702;3725;3932;4792;5295;5533;5594;5603;5777;5970;7535;84433;868;8915;915;916;917;925;926;940;9402
path:04060	Cytokine-cytokine receptor interaction	46/2567	213/21796	0.000973969	24448676	10663;10913;1232;1233;1234;1236;1524;1950;2057;2323;23495;23529;3454;3458;3553;356;3569;3577;3579;3588;3592;3600;3627;4050;414062;5008;51330;51561;5196;5197;5473;608;6348;6349;657;7043;7132;7292;729230;7850;7852;84957;8718;8740;8743;8744
path:04621	NOD-like receptor signaling pathway	19/2567	60/21796	0.000973969	24736319	10910;114548;1432;257397;3326;3553;3569;4210;4792;5594;5603;58484;5970;6355;7128;7189;838;84674;8767
path:04640	Hematopoietic cell lineage	23/2567	81/21796	0.000979058	28393260	1378;2057;2209;2323;2811;2815;3553;3569;3655;3674;3690;4311;7037;7850;915;916;917;921;924;925;926;928;947
path:04144	Endocytosis	43/2567	203/21796	0.00195164	25411245	10254;11059;11267;116987;1234;137492;154;155382;1601;1950;2060;22841;26052;30845;3303;3304;3310;3577;3579;382;4091;4092;51510;51534;5337;55048;5590;56904;57132;57403;64411;7037;7043;7189;7251;7852;80230;83737;84440;858;868;8853;9744
path:05200	Pathways in cancer	60/2567	322/21796	0.00411071	20692712	10000;1026;1027;1030;11186;112398;1387;1499;1870;1950;2248;2254;2323;2353;25;2535;2932;3091;3326;356;3569;3655;3674;3725;4312;4792;4824;51176;5154;5295;5335;5336;5467;5468;5578;5594;5898;5900;596;5970;598;6513;6772;6932;7043;7187;7189;7422;7423;7476;7480;8031;8313;8321;8322;868;8772;898;9063;9978
path:04010	MAPK signaling pathway	51/2567	266/21796	0.00540407	27688788; 28055284	10000;10235;10912;11184;11221;1386;1432;1649;1843;1844;1846;1847;1850;1950;2005;2248;2254;23162;2353;3164;3303;3304;3310;3553;356;3725;3727;4616;468;51295;5154;51701;5321;5533;5578;5594;5603;5608;5970;6788;7043;7132;7189;784;7850;80824;81579;8550;8911;9261;994
path:05160	Hepatitis C	30/2567	134/21796	0.00616623	26965976	10000;1026;10379;137075;1432;1950;1965;23586;2932;3434;3454;439996;4792;4938;4939;5295;5516;5594;5603;5970;6041;6772;7122;7132;7187;7189;8737;9021;9063;9451
path:05144	Malaria	15/2567	50/21796	0.00699172	28748840	1378;2993;2994;3040;3045;3458;3553;3569;3592;3820;54106;6403;7043;7097;7099
path:04722	Neurotrophin signaling pathway	28/2567	126/21796	0.00934192	24462831	10000;11108;1432;25;2549;2889;2932;356;3725;468;4792;5295;5335;5336;5594;5603;5663;596;5970;7189;7532;7533;814;815;8660;8767;9261;9500
path:05145	Toxoplasmosis	29/2567	133/21796	0.00961938	8187620	10000;10105;1234;1432;3303;3304;3310;3458;3588;3592;3655;3717;4792;5295;5321;5594;5603;5608;596;5970;598;6772;7043;7097;7099;7132;7189;81579;8651
path:00910	Nitrogen metabolism	9/2567	23/21796	0.00961938	22870869；22401856	2744;275;2752;3034;377677;759;760;762;767
path:05215	Prostate cancer	21/2567	88/21796	0.0136495	29526099	10000;1026;1027;1387;1499;1870;1950;2932;3326;468;4792;4824;51176;5154;5295;5594;56034;596;5970;6932;898
path:03320	PPAR signaling pathway	17/2567	67/21796	0.0182288	24948054	10998;1375;1376;2167;2180;2710;2712;28965;335;3611;4023;4312;51;5467;5468;7316;8309
path:04330	Notch signaling pathway	13/2567	47/21796	0.0261931	23492191	113878;1387;151636;171558;1840;196403;2648;3280;3955;4853;5663;5986;9794
path:04622	RIG-I-like receptor signaling pathway	17/2567	71/21796	0.0310166	na	1432;1540;1654;23586;3592;3627;4792;54941;5603;5970;64135;64343;7187;7189;7706;8737;8772
path:04210	Apoptosis	20/2567	89/21796	0.0310166	28068653; 28036116	10000;23052;317;3553;356;4792;5295;5533;5573;5575;5576;5577;596;5970;598;7132;8737;8743;8772;8797
path:04062	Chemokine signaling pathway	35/2567	187/21796	0.033978	28393260; 28774332	10000;10235;10663;1232;1233;1234;1236;1524;2788;2791;2932;3055;3577;3579;3627;3702;3717;414062;4792;5196;5197;5295;5473;5594;56477;5970;6348;6349;6355;6375;653361;6772;729230;7852;94235
path:03040	Spliceosome	26/2567	128/21796	0.033978	na	10286;10772;10992;144983;23020;23450;25804;26121;27316;29896;3178;3303;3304;3310;4670;4686;494115;51340;51503;51645;51729;55110;6626;6627;6633;6636
path:05120	Epithelial cell signaling in Helicobacter pylori infection	16/2567	67/21796	0.0362145	na	1432;155066;1839;3577;3579;3725;4792;50848;51382;526;528;529;5335;5336;5603;5970

## Sheet: GSEA(PAH)
GS	SIZE	SOURCE	ES	NES	NOM p-val	FDR q-val	FWER p-val	Tag \%	Gene \%	Signal	FDR (median)	glob.p.val
KEGG_SYSTEMIC_LUPUS_ERYTHEMATOSUS	128	http://www.broadinstitute.org/gsea/msigdb/cards/KEGG_SYSTEMIC_LUPUS_ERYTHEMATOSUS	0.58933	1.9288	0	0	0	0.258	0.0592	0.244	0	0
KEGG_RIBOSOME	86	http://www.broadinstitute.org/gsea/msigdb/cards/KEGG_RIBOSOME	-0.78811	-2.4055	0	0	0	0.733	0.113	0.653	0	0
KEGG_T_CELL_RECEPTOR_SIGNALING_PATHWAY	107	http://www.broadinstitute.org/gsea/msigdb/cards/KEGG_T_CELL_RECEPTOR_SIGNALING_PATHWAY	-0.59392	-1.8477	0	0.0092149	0.02	0.364	0.134	0.317	0	0
KEGG_TYPE_I_DIABETES_MELLITUS	42	http://www.broadinstitute.org/gsea/msigdb/cards/KEGG_TYPE_I_DIABETES_MELLITUS	-0.59386	-1.6812	0	0.049961	0.17	0.452	0.166	0.378	0	0

## Sheet: SPIA(PAH)
Name	ID	pSize	NDE	pNDE	tA	pPERT	pG	pGFdr	pGFWER	Status
Measles	5162	134	17	2.6e-09	15.7824	5e-06	4.28e-13	5.35e-11	5.35e-11	Activated
Influenza A	5164	173	22	1.12e-11	8.64313	0.02	6.77e-12	4.23e-10	8.46e-10	Activated
Systemic lupus erythematosus	5322	131	18	2.34e-10	0	1	5.42e-09	2.26e-07	6.78e-07	Inhibited
Osteoclast differentiation	4380	132	16	1.48e-08	-2.33591	0.605	1.75e-07	5.48e-06	2.19e-05	Inhibited
Toll-like receptor signaling pathway	4620	102	13	1.85e-07	4.40727	0.336	1.09e-06	2.73e-05	0.0001364	Activated
Rheumatoid arthritis	5323	91	12	3.75e-07	0.632495	0.454	2.83e-06	5.09e-05	0.000353226	Activated
Chagas disease (American trypanosomiasis)	5142	104	13	2.33e-07	-1.50132	0.739	2.85e-06	5.09e-05	0.000356064	Inhibited
Legionellosis	5134	55	9	1.72e-06	3.04467	0.213	5.81e-06	9.07e-05	0.000725932	Activated
Alcoholism	5034	174	16	7.06e-07	1.68851	0.759	8.28e-06	0.000114934	0.00103441	Activated
Epithelial cell signaling in Helicobacter pylori infection	5120	68	8	7.74e-05	-5.81372	0.03	3.25e-05	0.000345164	0.00405748	Inhibited
Herpes simplex infection	5168	184	14	3.04e-05	5.98346	0.078	3.31e-05	0.000345164	0.00413523	Activated
Malaria	5144	49	8	6.65e-06	0.632495	0.357	3.31e-05	0.000345164	0.00414197	Activated
Leishmaniasis	5140	72	9	1.69e-05	3.71963	0.179	4.15e-05	0.000399217	0.00518982	Activated
Cytokine-cytokine receptor interaction	4060	262	17	3.5e-05	-4.11312	0.113	5.31e-05	0.000474374	0.00664123	Inhibited
Salmonella infection	5132	86	10	1.11e-05	0.797001	0.771	0.000108551	0.000904595	0.0135689	Activated
Transcriptional misregulation in cancer	5202	176	14	1.85e-05	0	1	0.000220152	0.00171994	0.027519	Inhibited
Chemokine signaling pathway	4062	187	14	3.63e-05	1.07272	0.86	0.000355502	0.00261398	0.0444377	Activated
Hepatitis C	5160	130	11	8.25e-05	-1.62352	0.525	0.000478591	0.00332355	0.0598239	Inhibited
NOD-like receptor signaling pathway	4621	57	6	0.00111392	5.5083	0.043	0.000524317	0.00344946	0.0655397	Activated
T cell receptor signaling pathway	4660	108	10	8.12e-05	-0.463779	0.901	0.000769907	0.00481192	0.0962384	Inhibited
Toxoplasmosis	5145	133	9	0.00179373	5.28101	0.065	0.00117255	0.00697947	0.146569	Activated
Colorectal cancer	5210	62	4	0.0390742	-4.29653	0.009	0.00314842	0.017376	0.393553	Inhibited
NF-kappa B signaling pathway	4064	91	8	0.000589466	1.62048	0.607	0.00319718	0.017376	0.399648	Activated
Tuberculosis	5152	179	10	0.00415616	6.06567	0.18	0.00613297	0.0319425	0.766621	Activated
Adipocytokine signaling pathway	4920	69	5	0.0139598	3.46075	0.058	0.0065736	0.032868	0.8217	Activated
Staphylococcus aureus infection	5150	55	6	0.000921218	0	1	0.00736036	0.0353863	0.920045	Inhibited
Apoptosis	4210	87	6	0.00925638	6.37536	0.109	0.00796951	0.0368959	0.996188	Activated
Viral carcinogenesis	5203	205	12	0.00119313	0	1	0.00922432	0.04118	1	Inhibited
Cocaine addiction	5030	50	2	0.275908	-3.86533	0.005	0.0104652	0.0448055	1	Inhibited
Protein processing in endoplasmic reticulum	4141	162	8	0.0194985	2.8232	0.073	0.0107533	0.0448055	1	Activated

## Sheet: Subpathway-GM(PAH)
pathwayId	pathwayName	annMoleculeRatio	annBgRatio	fdr	annMoleculeList
path:04620_1	Toll-like receptor signaling pathway	29/2567	59/21796	2.3511e-10	10333;1432;2353;3454;353376;3553;3569;3592;3627;3725;4792;51284;51311;5295;54106;54472;5594;5603;5608;5970;6772;7096;7097;7099;7100;7187;7189;8737;8772
path:03320_1	PPAR signaling pathway	15/2567	23/21796	1.55319e-07	1375;1376;2167;2180;2710;2712;335;3611;4023;4312;51;5467;5468;7316;8309
path:05200_2	Pathways in cancer	43/2567	155/21796	2.29413e-06	10000;1026;1027;11186;1499;1950;2248;2254;2323;2353;25;2535;2932;3655;3674;3725;4312;4792;4824;51176;5154;5295;5335;5336;5578;5594;5898;5900;596;5970;598;6772;6932;7187;7189;7422;7423;7476;7480;8031;8321;8322;868
path:04622_1	RIG-I-like receptor signaling pathway	15/2567	28/21796	3.3241e-06	1432;1540;1654;23586;4792;54941;5603;5970;64135;64343;7187;7189;7706;8737;8772
path:04660_2	T cell receptor signaling pathway	25/2567	70/21796	4.35376e-06	10000;1432;1493;2353;2932;29851;3702;3725;3932;4792;5295;5533;5594;5603;5777;5970;7535;84433;868;8915;916;925;926;940;9402
path:04010_1	MAPK signaling pathway	47/2567	184/21796	4.35376e-06	10000;10235;11184;11221;1386;1432;1649;1843;1844;1846;1847;1850;1950;2005;2248;2254;23162;2353;3303;3304;3310;3553;356;3725;3727;468;51295;5154;51701;5321;5578;5594;5603;5608;5970;6788;7043;7132;7189;784;7850;80824;81579;8550;8911;9261;994
path:04330_1	Notch signaling pathway	13/2567	26/21796	3.89983e-05	113878;1387;151636;171558;1840;196403;2648;3280;3955;4853;5663;5986;9794
path:04621_1	NOD-like receptor signaling pathway	11/2567	20/21796	6.42079e-05	10910;1432;257397;4792;5594;5603;5970;7128;7189;84674;8767
path:04310_2	Wnt signaling pathway	21/2567	63/21796	9.04385e-05	1387;144165;1454;1499;23401;2535;2932;3725;51176;51701;5467;5516;5663;6932;7476;7480;8061;8313;8321;8322;85409
path:04062_1	Chemokine signaling pathway	34/2567	132/21796	0.00010175	10000;10235;10663;1232;1233;1234;1236;1524;2788;2791;2932;3055;3577;3579;3627;3702;3717;414062;4792;5196;5197;5295;5473;5594;56477;5970;6348;6349;6355;6375;6772;729230;7852;94235
path:05142_1	Chagas disease	15/2567	37/21796	0.000107084	10333;1432;2353;3458;3725;4792;54106;5516;5594;5603;5970;7043;7097;7132;7189
path:04350_1	TGF-beta signaling pathway	14/2567	34/21796	0.00015856	1030;10637;1387;3397;3398;3458;4091;4092;4093;5516;5594;657;7043;9978
path:04210_2	Apoptosis	18/2567	52/21796	0.000159496	10000;317;3553;356;4792;5295;5573;5575;5576;5577;596;5970;598;7132;8737;8743;8772;8797
path:05145_1	Toxoplasmosis	12/2567	28/21796	0.00034956	1432;3303;3304;3310;4792;5594;5603;5608;5970;7097;7099;7189
path:04722_1	Neurotrophin signaling pathway	25/2567	92/21796	0.000407683	10000;11108;1432;25;2549;2889;2932;3725;468;4792;5295;5335;5336;5594;5603;5970;7189;7532;7533;814;815;8660;8767;9261;9500
path:05215_1	Prostate cancer	17/2567	55/21796	0.00104105	10000;1026;1027;1387;1499;1950;2932;468;4792;4824;51176;5154;5295;56034;596;5970;6932
path:00910_1	Nitrogen metabolism	9/2567	19/21796	0.00104105	2744;275;2752;3034;377677;759;760;762;767
path:04115_1	p53 signaling pathway	9/2567	19/21796	0.00104105	1026;10912;27244;317;4616;5366;6477;891;898
path:04141_1	Protein processing in endoplasmic reticulum	7/2567	12/21796	0.00108356	1649;1965;2081;23645;468;596;9451
path:05160_1	Hepatitis C	12/2567	32/21796	0.0011052	1432;1950;1965;23586;4792;5594;5603;5970;7187;7189;8737;9451
path:05140_3	Leishmaniasis	6/2567	9/21796	0.0011052	3458;3717;3725;5594;5777;6772
path:05200_6	Pathways in cancer	8/2567	17/21796	0.00215833	112398;1387;3091;6513;7043;7422;7423;9978
path:04110_2	Cell cycle	19/2567	70/21796	0.00215833	1026;1027;1030;10912;1387;1870;25;2932;4616;5000;51434;7043;7532;7533;8555;891;898;994;9978
path:05142_11	Chagas disease	6/2567	10/21796	0.00217579	356;4792;5970;915;916;917
path:04666_1	Fc gamma R-mediated phagocytosis	17/2567	61/21796	0.00286228	10000;10810;2209;26052;3055;382;3985;4651;5295;5335;5336;5337;5578;653361;81873;8853;9846
path:04144_5	Endocytosis	8/2567	18/21796	0.00295232	11267;137492;155382;51510;51534;55048;57132;7251
path:04910_1	Insulin signaling pathway	20/2567	79/21796	0.00349046	10000;2538;2889;2932;32;5295;5509;5573;5575;5576;5577;5590;5594;5770;5792;6194;8651;8660;868;9021
path:00310_1	Lysine degradation	9/2567	23/21796	0.00381355	23067;29072;387893;5352;55217;6419;84444;9739;9869
path:05210_2	Colorectal cancer	10/2567	28/21796	0.00437536	10000;1499;2353;2932;3725;51176;5295;5594;5900;6932
path:00563_1	Glycosylphosphatidylinositol(GPI)-anchor biosynthesis	5/2567	8/21796	0.00442838	5277;5281;55650;93183;9487
path:04520_1	Adherens junction	7/2567	16/21796	0.00587187	1499;1500;51176;5594;6932;7414;7525
path:04710_1	Circadian rhythm - mammal	7/2567	16/21796	0.00587187	1407;1408;1454;5187;6095;8553;9978
path:05211_5	Renal cell carcinoma	7/2567	16/21796	0.00587187	112398;1387;3091;6513;7043;7422;7423
path:04650_1	Natural killer cell mediated cytotoxicity	17/2567	68/21796	0.00749734	2214;2215;259197;3454;3458;356;3932;5295;5335;5336;5533;5578;5594;5777;7535;8743;8797
path:00250_1	Alanine, aspartate and glutamate metabolism	5/2567	9/21796	0.00749734	18;2673;2744;2752;8659
path:05120_1	Epithelial cell signaling in Helicobacter pylori infection	5/2567	9/21796	0.00749734	1432;3725;4792;5603;5970
path:05131_5	Shigellosis	6/2567	13/21796	0.00819867	1432;4792;5594;5603;5970;8767
path:05211_1	Renal cell carcinoma	6/2567	13/21796	0.00819867	1387;3091;6513;7043;7422;7423
path:04662_1	B cell receptor signaling pathway	9/2567	28/21796	0.0130712	10000;2932;4792;5295;5777;5970;84433;8915;973
path:04664_2	Fc epsilon RI signaling pathway	9/2567	28/21796	0.0130712	10000;1432;2205;5295;5335;5336;5603;5608;9846
path:05150_1	Staphylococcus aureus infection	7/2567	19/21796	0.0151347	2209;2214;2215;2358;2359;713;719
path:00561_1	Glycerolipid metabolism	8/2567	24/21796	0.0156991	1056;11343;1608;2710;2712;3990;4023;84649
path:04520_5	Adherens junction	8/2567	24/21796	0.0156991	10810;1499;1500;25945;5770;5777;5792;7414
path:04621_3	NOD-like receptor signaling pathway	4/2567	7/21796	0.0158976	10910;114548;3326;4210
path:05145_5	Toxoplasmosis	4/2567	7/21796	0.0158976	3458;3717;6772;8651
path:00260_1	Glycine, serine and threonine metabolism	5/2567	11/21796	0.0171858	212;2593;2731;275;29968
path:00604_1	Glycosphingolipid biosynthesis - ganglio series	5/2567	11/21796	0.0171858	256435;30815;6482;6483;8705
path:00450_1	Selenoamino acid metabolism	7/2567	20/21796	0.0177902	114049;22928;27430;4144;60487;9060;9836
path:05222_2	Small cell lung cancer	9/2567	30/21796	0.0177902	10000;3655;3674;4792;5295;5970;598;7187;7189
path:05212_2	Pancreatic cancer	8/2567	25/21796	0.0178363	10000;1950;5295;5970;598;6772;7422;7423
path:05140_4	Leishmaniasis	6/2567	16/21796	0.0208689	4792;5970;7043;7097;7099;7189
path:00601_1	Glycosphingolipid biosynthesis - lacto and neolacto series	5/2567	12/21796	0.0240702	10402;2526;2527;2529;2683
path:04060_11	Cytokine-cytokine receptor interaction	4/2567	8/21796	0.0244893	356;4050;7132;8740
path:00230_1	Purine metabolism	26/2567	137/21796	0.0246576	10714;132;171568;2618;26289;2766;2982;2983;353;3615;4832;4860;4907;5142;5144;5152;5158;54107;5433;5439;55276;5631;56953;58497;64425;8654
path:04150_1	mTOR signaling pathway	9/2567	32/21796	0.0250291	10000;1975;3091;5295;54541;5594;6194;7422;7423
path:04370_1	VEGF signaling pathway	12/2567	49/21796	0.025273	10000;1432;5295;5321;5335;5336;5533;5578;5594;5603;81579;9261
path:00330_1	Arginine and proline metabolism	6/2567	17/21796	0.0260231	2593;2744;2752;29920;384;8659
path:04012_2	ErbB signaling pathway	11/2567	44/21796	0.027433	1839;1950;25;2549;3725;5295;5335;5336;5578;815;868
path:04920_1	Adipocytokine signaling pathway	11/2567	44/21796	0.027433	1375;2180;2538;3717;4792;51094;5970;6513;7132;8660;9021
path:04670_2	Leukocyte transendothelial migration	14/2567	62/21796	0.0278963	10398;1432;1499;1500;3702;4636;5295;5335;5336;5578;5603;653361;7430;7852
path:05200_10	Pathways in cancer	5/2567	13/21796	0.0301511	1870;3569;51176;5467;6932
path:00120_1	Primary bile acid biosynthesis	3/2567	5/21796	0.030331	10998;23600;8309
path:00120_2	Primary bile acid biosynthesis	3/2567	5/21796	0.030331	10998;23600;8309
path:00670_1	One carbon pool by folate	3/2567	5/21796	0.030331	10797;2618;275
path:04610_1	Complement and coagulation cascades	7/2567	23/21796	0.0304108	1378;2162;5328;5627;7035;713;719
path:05200_11	Pathways in cancer	6/2567	18/21796	0.0304108	1026;1027;1030;1870;898;9063
path:00620_1	Pyruvate metabolism	4/2567	9/21796	0.0316471	3029;32;3945;84264
path:00564_1	Glycerophospholipid metabolism	13/2567	59/21796	0.0367649	10390;1608;162466;23761;2820;5321;5337;54947;55500;81579;85465;9468;9791
path:04623_4	Cytosolic DNA-sensing pathway	5/2567	14/21796	0.0367649	11035;23586;4792;5970;8737
path:00520_1	Amino sugar and nucleotide sugar metabolism	6/2567	19/21796	0.0367649	2673;5372;55276;55577;80896;8790
path:05160_2	Hepatitis C	6/2567	19/21796	0.0367649	10379;3454;5516;6772;9021;9063
path:05211_7	Renal cell carcinoma	6/2567	19/21796	0.0367649	10000;2549;2889;3725;5295;5594
path:04144_15	Endocytosis	4/2567	10/21796	0.0431843	22841;30845;80230;84440
path:05014_3	Amyotrophic lateral sclerosis (ALS)	4/2567	10/21796	0.0431843	1432;5603;5608;7132
path:04630_1	Jak-STAT signaling pathway	18/2567	93/21796	0.0431843	10000;10252;10254;10379;1154;1387;2057;3454;3588;3717;5295;5777;598;6772;8651;868;9021;9063
path:05014_2	Amyotrophic lateral sclerosis (ALS)	5/2567	15/21796	0.0449897	10452;317;5533;596;598
path:00100_1	Steroid biosynthesis	3/2567	6/21796	0.0449897	1056;10682;1717
path:04540_1	Gap junction	9/2567	37/21796	0.0449897	1902;1950;2982;2983;3710;5154;5578;5594;56034
path:04916_2	Melanogenesis	10/2567	43/21796	0.0449897	1387;1499;2535;2932;51176;6932;7476;7480;8321;8322
path:05220_1	Chronic myeloid leukemia	10/2567	43/21796	0.0449897	10000;1027;25;4792;5295;5594;5970;598;868;9846
path:00280_1	Valine, leucine and isoleucine degradation	7/2567	26/21796	0.0479692	18;26275;3155;3712;4594;549;594
path:05223_1	Non-small cell lung cancer	8/2567	32/21796	0.0496011	10000;11186;1950;5295;5335;5336;5578;5594
path:04720_1	Long-term potentiation	9/2567	38/21796	0.0496011	1387;2902;3710;468;5533;5578;5594;814;815
path:05217_1	Basal cell carcinoma	9/2567	38/21796	0.0496011	1499;2535;2932;51176;6932;7476;7480;8321;8322
path:04530_1	Tight junction	17/2567	89/21796	0.0496011	10000;10207;10398;137075;1499;2017;4636;50848;5516;5578;5583;5588;5590;64398;7122;92359;9414

## Sheet: Hypergeometric(MI)
pathwayId	pathwayName	annMoleculeRatio	annBgRatio	fdr	annMoleculeList
path:04060	Cytokine-cytokine receptor interaction	38/1507	213/21796	1.00708e-05	10663;1233;1234;1436;1438;1439;1441;149233;1896;2321;2833;3459;3552;3553;3556;3566;3569;3572;3577;3579;3597;3606;3976;4050;4055;5008;50616;58191;6351;657;7046;7124;729230;7850;84957;8741;943;959
path:04640	Hematopoietic cell lineage	21/1507	81/21796	1.00708e-05	1436;1438;1441;1604;2209;290;3552;3553;3566;3569;3655;3672;3684;4311;7124;7850;912;929;945;947;948
path:05144	Malaria	13/1507	50/21796	0.0018125	3383;3553;3569;3606;4035;5175;6403;7057;7097;7099;7124;948;959
path:05140	Leishmaniasis	15/1507	72/21796	0.00507954	2209;2212;2353;3459;3552;3553;3684;3725;4688;4792;5743;7097;7099;7124;9103
path:04920	Adipocytokine signaling pathway	14/1507	65/21796	0.00507954	10000;2180;23305;4792;4794;51094;5465;6256;6774;7124;8660;8717;9021;948
path:05150	Staphylococcus aureus infection	12/1507	55/21796	0.0108012	1675;2204;2209;2212;2357;2358;3383;3684;5724;6403;728;9103
path:04210	Apoptosis	16/1507	89/21796	0.0108012	10000;11213;1439;1676;1677;3552;3553;3556;472;4792;7124;839;8717;8772;8794;8797
path:04010	MAPK signaling pathway	34/1507	266/21796	0.0108012	10000;10912;11221;115727;1326;1616;1647;1649;1843;1844;1846;1847;1848;1849;1850;2353;3164;3310;3552;3553;3725;4609;4616;4791;55799;5971;6654;7046;7124;7850;81579;9261;929;998
path:05200	Pathways in cancer	39/1507	322/21796	0.0112726	10000;1026;1284;1436;1438;1441;1612;2034;2335;2353;23604;3569;3655;369;3725;3908;3912;4318;4436;4609;4791;4792;5727;5743;6256;652;6654;6688;6774;6932;6934;7046;7188;7422;7480;7481;8772;9618;998
path:04062	Chemokine signaling pathway	26/1507	187/21796	0.0112863	10000;10451;10663;1233;1234;156;2268;2833;2919;2920;2921;3055;3577;3579;4067;4792;58191;59345;6351;6362;6364;6372;6654;6774;729230;998
path:04115	p53 signaling pathway	13/1507	67/21796	0.0117766	1026;10912;143686;1647;2810;3486;4616;472;5366;64393;6477;83667;894
path:00590	Arachidonic acid metabolism	11/1507	57/21796	0.0292213	1571;240;2878;4051;5740;5742;5743;6916;81579;873;9536
path:05146	Amoebiasis	16/1507	103/21796	0.0311413	1284;2335;2769;3553;3569;3684;383;3908;3912;5055;7097;7099;7124;7850;87;929
path:04630	Jak-STAT signaling pathway	21/1507	155/21796	0.0347392	10000;1154;1438;1439;1441;149233;3459;3566;3569;3572;3597;3976;4609;5008;50616;6654;6774;8651;8835;894;9021
path:03440	Homologous recombination	7/1507	28/21796	0.0347392	25788;4683;5425;5889;5893;6117;6118
path:04610	Complement and coagulation cascades	12/1507	69/21796	0.0347392	1604;1675;2149;5265;5328;5329;5627;7035;7056;710;728;7450

## Sheet: GSEA(MI)
GS	SIZE	SOURCE	ES	NES	NOM p-val	FDR q-val	FWER p-val	Tag \%	Gene \%	Signal	FDR (median)	glob.p.val
KEGG_COMPLEMENT_AND_COAGULATION_CASCADES	65	http://www.broadinstitute.org/gsea/msigdb/cards/KEGG_COMPLEMENT_AND_COAGULATION_CASCADES	0.69521	2.603	0	0	0	0.523	0.161	0.44	0	0
KEGG_LEISHMANIA_INFECTION	66	http://www.broadinstitute.org/gsea/msigdb/cards/KEGG_LEISHMANIA_INFECTION	0.67555	2.3308	0	0	0	0.455	0.164	0.381	0	0
KEGG_GRAFT_VERSUS_HOST_DISEASE	34	http://www.broadinstitute.org/gsea/msigdb/cards/KEGG_GRAFT_VERSUS_HOST_DISEASE	0.69223	2.2332	0	0	0	0.294	0.0452	0.281	0	0
KEGG_NOD_LIKE_RECEPTOR_SIGNALING_PATHWAY	61	http://www.broadinstitute.org/gsea/msigdb/cards/KEGG_NOD_LIKE_RECEPTOR_SIGNALING_PATHWAY	0.60859	2.2101	0	0	0	0.344	0.129	0.301	0	0
KEGG_CYTOKINE_CYTOKINE_RECEPTOR_INTERACTION	247	http://www.broadinstitute.org/gsea/msigdb/cards/KEGG_CYTOKINE_CYTOKINE_RECEPTOR_INTERACTION	0.51702	2.197	0	0	0	0.381	0.142	0.331	0	0
KEGG_TOLL_LIKE_RECEPTOR_SIGNALING_PATHWAY	97	http://www.broadinstitute.org/gsea/msigdb/cards/KEGG_TOLL_LIKE_RECEPTOR_SIGNALING_PATHWAY	0.58213	2.1492	0	0	0	0.351	0.136	0.304	0	0
KEGG_HEMATOPOIETIC_CELL_LINEAGE	85	http://www.broadinstitute.org/gsea/msigdb/cards/KEGG_HEMATOPOIETIC_CELL_LINEAGE	0.55049	2.1094	0	0	0	0.259	0.0651	0.243	0	0
KEGG_PRIMARY_IMMUNODEFICIENCY	35	http://www.broadinstitute.org/gsea/msigdb/cards/KEGG_PRIMARY_IMMUNODEFICIENCY	-0.65991	-2.3466	0	0	0	0.457	0.141	0.393	0	0
KEGG_BASE_EXCISION_REPAIR	33	http://www.broadinstitute.org/gsea/msigdb/cards/KEGG_BASE_EXCISION_REPAIR	-0.6063	-2.0216	0	0	0	0.667	0.274	0.485	0	0
KEGG_FC_GAMMA_R_MEDIATED_PHAGOCYTOSIS	89	http://www.broadinstitute.org/gsea/msigdb/cards/KEGG_FC_GAMMA_R_MEDIATED_PHAGOCYTOSIS	0.52154	1.9296	0	0.0055855	0.04	0.236	0.136	0.205	0	0
KEGG_RNA_POLYMERASE	28	http://www.broadinstitute.org/gsea/msigdb/cards/KEGG_RNA_POLYMERASE	-0.53456	-1.7612	0	0.0062603	0.07	0.286	0.109	0.255	0	0
KEGG_BASAL_TRANSCRIPTION_FACTORS	34	http://www.broadinstitute.org/gsea/msigdb/cards/KEGG_BASAL_TRANSCRIPTION_FACTORS	-0.52859	-1.7452	0	0.0063773	0.08	0.618	0.325	0.418	0	0
KEGG_NUCLEOTIDE_EXCISION_REPAIR	43	http://www.broadinstitute.org/gsea/msigdb/cards/KEGG_NUCLEOTIDE_EXCISION_REPAIR	-0.53809	-1.884	0	0.0065535	0.03	0.558	0.259	0.414	0	0
KEGG_MISMATCH_REPAIR	22	http://www.broadinstitute.org/gsea/msigdb/cards/KEGG_MISMATCH_REPAIR	-0.58016	-1.8237	0	0.0069045	0.05	0.636	0.303	0.444	0	0
KEGG_AMINOACYL_TRNA_BIOSYNTHESIS	41	http://www.broadinstitute.org/gsea/msigdb/cards/KEGG_AMINOACYL_TRNA_BIOSYNTHESIS	-0.53164	-1.7679	0	0.0071546	0.07	0.732	0.32	0.499	0	0
KEGG_N_GLYCAN_BIOSYNTHESIS	45	http://www.broadinstitute.org/gsea/msigdb/cards/KEGG_N_GLYCAN_BIOSYNTHESIS	-0.49522	-1.7765	0	0.008347	0.07	0.556	0.276	0.403	0	0
KEGG_HOMOLOGOUS_RECOMBINATION	28	http://www.broadinstitute.org/gsea/msigdb/cards/KEGG_HOMOLOGOUS_RECOMBINATION	-0.58956	-1.8242	0	0.0086307	0.05	0.607	0.274	0.442	0	0
KEGG_BLADDER_CANCER	41	http://www.broadinstitute.org/gsea/msigdb/cards/KEGG_BLADDER_CANCER	0.56546	1.9114	0	0.008899	0.07	0.317	0.134	0.275	0	0
KEGG_TYPE_I_DIABETES_MELLITUS	40	http://www.broadinstitute.org/gsea/msigdb/cards/KEGG_TYPE_I_DIABETES_MELLITUS	0.58727	1.8483	0	0.01254	0.11	0.2	0.0452	0.191	0	0
KEGG_CHEMOKINE_SIGNALING_PATHWAY	178	http://www.broadinstitute.org/gsea/msigdb/cards/KEGG_CHEMOKINE_SIGNALING_PATHWAY	0.45593	1.827	0	0.014231	0.13	0.287	0.147	0.246	0	0
KEGG_LEUKOCYTE_TRANSENDOTHELIAL_MIGRATION	112	http://www.broadinstitute.org/gsea/msigdb/cards/KEGG_LEUKOCYTE_TRANSENDOTHELIAL_MIGRATION	0.45469	1.809	0	0.014314	0.14	0.277	0.156	0.235	0	0
KEGG_ARACHIDONIC_ACID_METABOLISM	50	http://www.broadinstitute.org/gsea/msigdb/cards/KEGG_ARACHIDONIC_ACID_METABOLISM	0.53205	1.8128	0	0.014747	0.13	0.28	0.0697	0.261	0	0
KEGG_PEROXISOME	77	http://www.broadinstitute.org/gsea/msigdb/cards/KEGG_PEROXISOME	-0.45138	-1.6917	0	0.014943	0.2	0.481	0.192	0.39	0	0
KEGG_MAPK_SIGNALING_PATHWAY	259	http://www.broadinstitute.org/gsea/msigdb/cards/KEGG_MAPK_SIGNALING_PATHWAY	0.41127	1.8091	0	0.015337	0.14	0.216	0.141	0.188	0	0
KEGG_OLFACTORY_TRANSDUCTION	106	http://www.broadinstitute.org/gsea/msigdb/cards/KEGG_OLFACTORY_TRANSDUCTION	0.47797	1.8342	0	0.015525	0.13	0.472	0.257	0.352	0	0
KEGG_DNA_REPLICATION	36	http://www.broadinstitute.org/gsea/msigdb/cards/KEGG_DNA_REPLICATION	-0.51868	-1.6695	0.02857	0.015715	0.24	0.5	0.252	0.375	0	0
KEGG_NATURAL_KILLER_CELL_MEDIATED_CYTOTOXICITY	122	http://www.broadinstitute.org/gsea/msigdb/cards/KEGG_NATURAL_KILLER_CELL_MEDIATED_CYTOTOXICITY	0.4547	1.801	0	0.015771	0.17	0.295	0.141	0.255	0	0
KEGG_CITRATE_CYCLE_TCA_CYCLE	30	http://www.broadinstitute.org/gsea/msigdb/cards/KEGG_CITRATE_CYCLE_TCA_CYCLE	-0.49496	-1.6767	0	0.016401	0.23	0.467	0.274	0.339	0	0
KEGG_PRION_DISEASES	34	http://www.broadinstitute.org/gsea/msigdb/cards/KEGG_PRION_DISEASES	0.55774	1.7835	0	0.016786	0.18	0.324	0.146	0.277	0	0
KEGG_GAP_JUNCTION	87	http://www.broadinstitute.org/gsea/msigdb/cards/KEGG_GAP_JUNCTION	0.48199	1.7675	0	0.017308	0.2	0.517	0.294	0.367	0	0
KEGG_NEUROACTIVE_LIGAND_RECEPTOR_INTERACTION	267	http://www.broadinstitute.org/gsea/msigdb/cards/KEGG_NEUROACTIVE_LIGAND_RECEPTOR_INTERACTION	0.41362	1.7714	0	0.017665	0.2	0.438	0.272	0.323	0	0
KEGG_SYSTEMIC_LUPUS_ERYTHEMATOSUS	103	http://www.broadinstitute.org/gsea/msigdb/cards/KEGG_SYSTEMIC_LUPUS_ERYTHEMATOSUS	0.47976	1.7568	0	0.018718	0.23	0.476	0.257	0.355	0	0
KEGG_PROTEASOME	43	http://www.broadinstitute.org/gsea/msigdb/cards/KEGG_PROTEASOME	-0.46325	-1.6517	0.02632	0.018792	0.27	0.535	0.284	0.384	0	0
KEGG_RIBOSOME	84	http://www.broadinstitute.org/gsea/msigdb/cards/KEGG_RIBOSOME	-0.4246	-1.6324	0	0.021832	0.31	0.774	0.388	0.475	0	0
KEGG_JAK_STAT_SIGNALING_PATHWAY	148	http://www.broadinstitute.org/gsea/msigdb/cards/KEGG_JAK_STAT_SIGNALING_PATHWAY	0.42418	1.7042	0	0.023568	0.31	0.304	0.136	0.265	0	0
KEGG_PATHOGENIC_ESCHERICHIA_COLI_INFECTION	52	http://www.broadinstitute.org/gsea/msigdb/cards/KEGG_PATHOGENIC_ESCHERICHIA_COLI_INFECTION	0.52244	1.7119	0	0.024057	0.31	0.25	0.135	0.217	0	0
KEGG_ASTHMA	27	http://www.broadinstitute.org/gsea/msigdb/cards/KEGG_ASTHMA	0.57585	1.6954	0	0.024083	0.34	0.593	0.256	0.442	0	0
KEGG_PYRIMIDINE_METABOLISM	91	http://www.broadinstitute.org/gsea/msigdb/cards/KEGG_PYRIMIDINE_METABOLISM	-0.37639	-1.6132	0	0.024912	0.35	0.462	0.282	0.333	0	0
KEGG_VALINE_LEUCINE_AND_ISOLEUCINE_DEGRADATION	43	http://www.broadinstitute.org/gsea/msigdb/cards/KEGG_VALINE_LEUCINE_AND_ISOLEUCINE_DEGRADATION	-0.44884	-1.606	0	0.025259	0.37	0.535	0.231	0.412	0	0
KEGG_PATHWAYS_IN_CANCER	322	http://www.broadinstitute.org/gsea/msigdb/cards/KEGG_PATHWAYS_IN_CANCER	0.36279	1.6522	0	0.034998	0.46	0.217	0.151	0.187	0	0
KEGG_RNA_DEGRADATION	57	http://www.broadinstitute.org/gsea/msigdb/cards/KEGG_RNA_DEGRADATION	-0.40565	-1.5461	0	0.037507	0.53	0.421	0.245	0.319	0.040033	0
KEGG_SELENOAMINO_ACID_METABOLISM	26	http://www.broadinstitute.org/gsea/msigdb/cards/KEGG_SELENOAMINO_ACID_METABOLISM	-0.47452	-1.5262	0.025	0.040686	0.58	0.577	0.287	0.412	0.040033	0
KEGG_P53_SIGNALING_PATHWAY	67	http://www.broadinstitute.org/gsea/msigdb/cards/KEGG_P53_SIGNALING_PATHWAY	0.47463	1.609	0	0.047079	0.65	0.269	0.129	0.235	0.045045	0
KEGG_ECM_RECEPTOR_INTERACTION	83	http://www.broadinstitute.org/gsea/msigdb/cards/KEGG_ECM_RECEPTOR_INTERACTION	0.43215	1.6002	0.01408	0.048552	0.66	0.337	0.186	0.276	0.043907	0

## Sheet: SPIA(MI)
Name	ID	pSize	NDE	pNDE	tA	pPERT	pG	pGFdr	pGFWER	Status
Cytokine-cytokine receptor interaction	4060	255	52	1.31e-13	20.4075	5e-06	2.81e-17	3.82e-15	3.82e-15	Activated
Osteoclast differentiation	4380	132	36	8.71e-14	16.2566	0.056	1.66e-13	1.13e-11	2.25e-11	Activated
Tuberculosis	5152	175	30	1.03e-06	40.6547	5e-06	1.38e-10	6.28e-09	1.88e-08	Activated
Chemokine signaling pathway	4062	181	30	2.12e-06	42.339	5e-06	2.78e-10	9.46e-09	3.78e-08	Activated
NF-kappa B signaling pathway	4064	89	23	8.04e-09	16.7554	0.014	2.69e-09	7.32e-08	3.66e-07	Activated
Leishmaniasis	5140	70	18	3.62e-07	15.7477	0.002	1.6e-08	3.62e-07	2.17e-06	Activated
Malaria	5144	49	15	2.89e-07	3.32259	0.021	1.21e-07	2.35e-06	1.64e-05	Activated
Amoebiasis	5146	107	16	0.00151587	13.486	5e-06	1.49e-07	2.54e-06	2.03e-05	Activated
Rheumatoid arthritis	5323	87	18	1.04e-05	4.12183	0.014	2.44e-06	3.69e-05	0.000332388	Activated
Legionellosis	5134	54	13	3.24e-05	10.4081	0.01	5.17e-06	7.03e-05	0.000703321	Activated
Staphylococcus aureus infection	5150	51	14	3.08e-06	1.22846	0.827	3.54e-05	0.000437449	0.00481193	Activated
Salmonella infection	5132	81	15	0.000208266	6.8964	0.101	0.000247566	0.00280575	0.033669	Activated
NOD-like receptor signaling pathway	4621	57	13	5.97e-05	-3.52771	0.433	0.000298885	0.00306559	0.0406484	Inhibited
MAPK signaling pathway	4010	264	27	0.0137162	16.0799	0.002	0.000315576	0.00306559	0.0429183	Activated
Toll-like receptor signaling pathway	4620	99	15	0.00183654	14.3295	0.031	0.000613371	0.00519579	0.0834185	Activated
Natural killer cell mediated cytotoxicity	4650	132	19	0.000926301	29.6555	0.062	0.000618237	0.00519579	0.0840802	Activated
Complement and coagulation cascades	4610	67	13	0.00033688	-12.1373	0.18	0.000649473	0.00519579	0.0883284	Inhibited
Toxoplasmosis	5145	126	15	0.0171896	13.864	0.004	0.000727801	0.00549894	0.0989809	Activated
Transcriptional misregulation in cancer	5202	172	23	0.000817946	0.992421	0.129	0.00107168	0.00767097	0.145748	Activated
Jak-STAT signaling pathway	4630	153	21	0.000963799	2.03991	0.23	0.0020869	0.0141909	0.283819	Activated
Pertussis	5133	71	12	0.00199416	7.35572	0.125	0.00231746	0.0150083	0.315174	Activated
Apoptosis	4210	86	13	0.00367177	13.0931	0.072	0.00244227	0.0150977	0.332149	Activated
Chagas disease (American trypanosomiasis)	5142	102	12	0.0334844	12.9189	0.022	0.00605044	0.0357765	0.82286	Activated

[truncated: 1 more sheets: Subpathway-GM(MI)]
