# Supplementary material for: ce‐Subpathway: Identification of ceRNA‐mediated subpathways via joint power of ceRNAs and pathway topologies
Source: J Cell Mol Med. 2018 Nov 12;23(2):967–84. doi: 10.1111/jcmm.13997 (PMC6349186; doi:10.1111/jcmm.13997)
Supplement: Supplementary file 3 [file JCMM-23-967-s003.xls]

## Sheet: read me
Supplementary Table S3. Survival analysis results of the significant subpathways and single genes in two independent pancreatic cancer datasets.
Survival analysis result is displayed in the corresponding sheet:
subpathway results (GEO): Survival analysis results of the significant subpathways in one independent pancreatic cancer dataset from GEO (GSE57495).
subpathway results (TCGA): Survival analysis results of the significant subpathways in one independent pancreatic cancer dataset from TCGA.
single gene results (GEO): Survival analysis results of every gene of the six common subpathways in one independent pancreatic cancer dataset from GEO (GSE57495).
single gene results (TCGA): Survival analysis results of every gene of the six common subpathways in one independent pancreatic cancer dataset from TCGA.
Each row of subpathway result represents a significant subpathway. The meaning of each column is as follows:
pathwayId--The identifier of the subpathway.
pathwayName--The name of the corresponding pathway.
p-value--The cut-off value of log-rank test.
high-risk group--The number of patients in high-risk group.
low-risk group--The number of patients in low-risk group.
Each row of single gene result represents a gene in the six common subpathways. The meaning of each column is as follows:
gene in path:*--The name of gene in a subpathway.
p-value--The cut-off value of log-rank test.

## Sheet: subpathway results (GEO)
pathwayId	pathwayName	p-value	high-risk group	low-risk group
path:04110_12	Cell cycle	0.0678237	32	31
path:04010_21	MAPK signaling pathway	0.0042444	29	34
path:04722_19	Neurotrophin signaling pathway	0.00643349	25	38
path:04070_1	Phosphatidylinositol signaling system	2.72e-05	37	26
path:04020_1	Calcium signaling pathway	0.000497575	34	29
path:04810_13	Regulation of actin cytoskeleton	0.156033	34	29
path:04720_9	Long-term potentiation	0.00255093	39	24
path:04510_5	Focal adhesion	0.0452941	30	33

## Sheet: subpathway results (TCGA)
pathwayId	pathwayName	p-value	high-risk group	low-risk group
path:04110_12	Cell cycle	0.0218037	78	99
path:04010_21	MAPK signaling pathway	0.00156869	111	66
path:04722_19	Neurotrophin signaling pathway	0.000194517	115	62
path:04070_1	Phosphatidylinositol signaling system	6.59e-06	103	74
path:04020_1	Calcium signaling pathway	4.74e-05	124	53
path:04810_13	Regulation of actin cytoskeleton	0.804022	77	100
path:04720_9	Long-term potentiation	0.000624063	125	52
path:04510_5	Focal adhesion	0.00479837	80	97

## Sheet: single gene results (GEO)
gene in path:04010_21	p-value
DUSP10	0.182093
DUSP16	0.88101
RPS6KA5	0.511352
DUSP6	0.325461
DUSP7	0.788658
MAPK8	0.971172
DUSP3	0.636037
DUSP4	0.698608
HSPA8	0.0676172
DUSP1	0.558805
HSPA1A	0.880877
MAPK14	0.0868283
MAPK9	0.568987
DUSP8	0.420081
DUSP9	0.168045
MAPK11	0.116053
MAPK13	0.266063
RPS6KA4	0.895831
DUSP2	0.918407
DUSP5	0.303868
HSPA1B	0.601158
HSPA1L	0.160128
DUSP14	0.846666
DUSP22	0.288715
HSPA2	0.967889
MAPK10	0.180178
MAPK12	0.390606
gene in path:04722_19	p-value
TRAF6	0.747115
MAPK8	0.971172
MAPK9	0.568987
TP73	0.301622
TP53	0.4681
NGFR	0.114696
MAPK10	0.180178
gene in path:04070_1	p-value
PIP4K2A	0.0786521
PTEN	0.499116
SYNJ2	0.886725
PIP4K2B	0.313149
INPP5B	0.237729
OCRL	0.267254
ITPKA	0.918119
ITPKB	0.170436
PIP5K1A	0.152053
PIP5K1B	0.12893
SYNJ1	0.693562
PIP5K1C	0.151124
INPP5E	0.27206
PIP4K2C	0.310089
gene in path:04020_1	p-value
CALM1	0.741507
ATP2A3	0.00606296
MYLK	0.86041
CALM3	0.808412
PRKACB	0.36368
ATP2A2	0.941711
ITPKA	0.918119
ITPKB	0.170436
PLN	0.918406
PRKACA	0.111549
PRKACG	0.197891
PRKX	0.18513
CALML3	0.758675
CALML5	0.159627
MYLK2	0.226336
CALML6	0.389987
ATP2A1	0.288253
MYLK3	0.735154
gene in path:04720_9	p-value
CALM1	0.741507
CALM3	0.808412
PRKACB	0.36368
PRKACA	0.111549
PRKACG	0.197891
PRKX	0.18513
CALML3	0.758675
CALML5	0.159627
CALML6	0.389987
gene in path:04510_5	p-value
MYLK	0.86041
ACTG1	0.302341
PXN	0.972204
CRK	0.842107
CRKL	0.0777655
MYLK2	0.226336
MYLK3	0.735154
ACTB	0.0704916

## Sheet: single gene results (TCGA)
gene in path:04010_21	p-value
DUSP10	0.00459521
DUSP14	0.299334
DUSP16	0.557334
DUSP1	0.950352
DUSP22	0.45966
DUSP2	0.246799
DUSP3	0.645201
DUSP4	0.0958256
DUSP5	0.180231
DUSP6	0.106688
DUSP7	0.0773255
DUSP8	0.000589152
DUSP9	0.853258
HSPA1A	0.140949
HSPA1B	0.0977484
HSPA1L	0.0237305
HSPA2	0.394092
HSPA6	0.185956
HSPA8	0.150917
MAPK10	0.00328939
MAPK11	0.00130918
MAPK12	0.00634499
MAPK13	0.527912
MAPK14	0.518713
MAPK8	0.0881951
MAPK9	0.529572
RPS6KA4	0.0388211
RPS6KA5	0.869896
gene in path:04722_19	p-value
MAPK10	0.00328939
MAPK8	0.0881951
MAPK9	0.529572
NGFR	0.0380579
gene in path:04070_1	p-value
INPP5B	0.00215804
INPP5E	0.000617039
ITPKA	0.11478
ITPKB	0.238559
OCRL	0.00975152
PIP4K2A	0.341837
PIP4K2B	0.00101373
PIP4K2C	0.515926
PIP5K1A	0.236481
PIP5K1B	0.112953
PIP5K1C	0.000222496
PTEN	0.145413
gene in path:04020_1	p-value
ATP2A1	0.440397
ATP2A2	0.346933
ATP2A3	0.0104104
CALM1	0.00298394
CALM2	0.00096876
CALM3	0.625217
CALML3	0.548316
CALML5	0.966186
CALML6	0.467971
ITPKA	0.11478
ITPKB	0.238559
MYLK2	0.245854
MYLK3	0.728044
MYLK	0.534542
PLN	0.507426
PRKACA	0.000901079
PRKACB	0.995525
PRKACG	0.183969
PRKX	0.356508
gene in path:04720_9	p-value
CALM1	0.00298394
CALM2	0.00096876
CALM3	0.625217
CALML3	0.548316
CALML5	0.966186
CALML6	0.467971
PRKACA	0.000901079
PRKACB	0.995525
PRKACG	0.183969
PRKX	0.356508
gene in path:04510_5	p-value
ACTB	0.0586081
ACTG1	0.0399196
CRKL	0.579947
CRK	0.450077
MYLK2	0.245854
MYLK3	0.728044
MYLK	0.534542
PXN	0.0108081
